# Supplementary material for: Application of 18F-FDG Positron Emission Tomography/Magnetic Resonance in Evaluation of Oropharyngeal Carcinoma
Source: Diagnostics (Basel). 2025 Apr 24;15(9):1081. doi: 10.3390/diagnostics15091081 (PMC12071206; doi:10.3390/diagnostics15091081)
Supplement: Supplementary file 1 [file diagnostics-15-01081-s001.zip]

Archive with 1 entries (1 files):
- diagnostics-3553628-supplementary.pdf
